# Supplementary material for: Ectopic Expression of MADS-Box Transcription Factor VvAGL12 from Grape Promotes Early Flowering, Plant Growth, and Production by Regulating Cell-Wall Architecture in Arabidopsis
Source: Genes (Basel). 2023 Nov 15;14(11):2078. doi: 10.3390/genes14112078 (PMC10671436; doi:10.3390/genes14112078)
Supplement: Supplementary file 1 [file genes-14-02078-s001.zip]

Archive with 1 entries (1 files):
- genes-2686022-supplementary.pdf
